# Supplementary material for: Conservation, loss, and redeployment of Wnt ligands in protostomes: implications for understanding the evolution of segment formation
Source: BMC Evol Biol. 2010 Dec 1;10:374. doi: 10.1186/1471-2148-10-374 (PMC3003278; doi:10.1186/1471-2148-10-374)
Supplement: Additional file 3 — Alignment of 93 Wnt amino acid sequences from Achaearanea, Acyrthosiphon. Cupiennius, Daphnia, Drosophila, Glomeris, Homo, Ixodes, Platynereis and Tribolium. [file 1471-2148-10-374-S3.FASTA]

>Ap_Wnt11
------------------------------------------------------------
------------------------GLK-K-DLYIV-------------------------
------------SFE----------FIES---LDL--S-IG--RSTKEQSFVYALSSAAL
TYTMTRDCASGML-P-S-CGCGTHP-ED-------------------TDGTFKWS-----
--GCD------D-NVRWGAKFARQFVKN-EIP-LASGEYN-RREQRAMSIVDEHNYKIGR
KVVLSSVKTHCKCH---GM-SGSCNVKTCWRGLPNKFIGVG--IKLLKLYNKT-P---L-
K-VEM---------------------------------VQV-------------------
----------I------------RFGL--PKHTDSSLVYITESSDYCNYDQRVGSYGTVG
RKCN------ST------AIGTE--N-CLAMC--CGRGYTTQ-TI--E-QTERCQCK-YH
--WCCYVNCQNCTSLVKRQICN----------
>At_Wnt11_2
-ALSKWR-------------------------------------E---GWNRTSQCL---
------------YAK--K-NA---FLK-G-RQVSLCQKHV-E-VMSH-IVSAAKEATNVC
LAAFSDMRWNCSSIK----------LAPY---LTP--D-LT--KGTREQAFVYSLASASV
AHSIARVCSDRSL-T-T-CSCGSMP-HEP------------------PHGDFKWG-----
--GCA------H-NVKHGLKFARNFADA-PWR-QKSVR------KNVVATVNRHNNQAGR
RAIRSSLQTDCKCH---GV-SGSCNIKTCWRALPR-LSEIG--ERLKRKYYIA-T---EV
K-QRQI---------------------------GSKHKLLP-------------------
----------A------------NGKL--SMYQKNDLIFVAKSPDYCLRDDRVGSIGTRG
RLCN------ST------STGTD-------------------------------------
--------------------------------
>Gm_Wnt11
------------------------------------------------------------
------------------------------------------------------------
------------------------------------------------------------
------------------------------------------------------------
-------------NVHFGTKFSKEFVDA-PFA-KNKSK------RTVKAAINTHNNQAGR
KVLESSLKTQCKCH---GV-SGACNMKTCWRALPA-ISEIG--EKLKRRYLIA-T---EV
T-NRRV---------------------------GTGKQLMP-------------------
----------A------------NAYM--PMFTEEDLIYVTKSPDYCVRDFWVGSLGTRG
RTCN------AT------SNGNF--G-CDSMC--CGRGYTTE-TV--E-KPERCHCK-YY
--WCCYVKCKTCLSLIDIHECK----------
>Is_Wnt11
-ALSSCR-------------------------------------L---SWNVSLDCQ---
------------HAR--Q-LH---GLH-A-RQVRLCRARL-G-AMPH-VVEASQLAVDAC
QETFRDRRWNCSSVL----------RAPD---LMA--D-LT--AGTREQAFVYALSSASL
TQTWARACGQGRL-T-G-CGCGRAP-REP------------------PQGDFKWG-----
--GCA------D-NVRFGARLARAFTDA-PWK-RAPPD------TAFRALLNRHNYKAGR
QAVHESLTTLCKCH---GV-SGACNIKTCWRGLSS-LRHVS--QRLRRRYQVA-V---EV
A-RHAP-----AGVG------------------GSPHKIVP-------------------
----------V------------SDHV--GRLQKADLVYRTKSPDYCSWDTRVGSLGTEG
RTCN------ST------ESGTL--G-CDSMC--CGRGYITL-RK--Q-VSERCHCR-YH
--WCCFVECKTCSDWTLVDVCK----------
>Tc_Wnt11
------------------------------------------------------------
---------------------------------------M-E-AMPH-VQKAAVLAADTC
QTVFKDRRWNCSSIT----------TAPY---LTP--D-LT--RATREQAYVYAISSAAL
TYTMARACASGTL-Y-H-CTCAGKP-DEP------------------PNSNFQWG-----
--GCG------D-NIHWGVYFAKRFIDN-VEK-NNVDK---KLVREEIAAVNLHNNRVGR
RIIRESIQTQCKCH---GV-SGSCNVKTCWKGLPP-MFEIG--RKLMKQYTNA-K---EV
S-RYYV-----EG-----------------------------------------------
------------------------NLG--KTRISDHLLYLSKSPDYCTKDVKLGSFGTVG
RKCN------VT------TNETN--S-CRQLC--CGRGYRTL-VE--E-KLERCHCK-YY
--NCCYVKCKICRTKTQIYECG----------
>Dp_Wnt11
-GLHRHWDSE------------------FWNWT----TLNSSSRQ---INNIKSTCW---
------------SAV--R-QK---LLT-K-EQVKVCLQQP-A-TMLS-VWEAGQSSSQAC
RQAFAERRWNCSSID----------FLPR---KAP--D-LS--HGTREQAWVYALTSAAL
TRAVARGCSSGIL-K-Q-CACGSFP-RHP------------------PDGQFKWG-----
--GCG------D-DIKYAKQFAKSFTDA-SLK-RHWKK------PHVISAVNMHNNRVGR
KVAEQSLQTQCKCH---GV-SGSCQIKTCWRSLPP-IGEIA--SRMKMLYGLA-V---EV
T-PRRP-----ND-------------------------MRR-------------------
----------R------------SAVA--SGRLAQDLIYITKSPDFCRPDKQSGSLGTAG
RMCN------AT------HESSS--GSCASLC--CGRGYITV-IR--E-QVERCNCK-YI
--WCCTVRCKTCRRQVEVHMCK----------
>Pd_Wnt11
-------------------------------------ALAKTHEK---VWNNTKLCQ---
------------TLK--R-DA---GLT-K-QQVRMCKQNL-E-LMGI-VAGATREAVLTC
QSLFADRRWNCSSIT----------YAPN---FLA--D-LT--GGSREQAFVYAISSAAI
THAVSRACSIGAT-T-K-CGCGRLP-SEP------------------PPGDFKWG-----
--GCG------D-DLRFGLAYADLFAAP-GG-----KG----KRRSKRHLVNSHNNAAGR
KLISDSLQTACKCH---GV-SGSCSIKTCWKALPD-LKELG--MMLQKKYAIA-V---EV
D-LKEI-----FLQVNKKRM-RG----------SRERRLVA-------------------
----------V----------HRPDKR--KDFQAEELIYYTKSPDYCLPDTTLGSLGTRG
RECN------KD------STSSG--G-CRSMC--CDRGYTSH-VM--E-IKQRCDCK-YY
--WCCYVKCKTCTTKVEINRCR----------
>Hs_Wnt11
-ALSKTPS-----------------------------------AL---ALNQTQHC----
--------------K--Q-LE---GLV-S-AQVQLCRSNL-E-LMHT-VVHAAREVMKAC
RRAFADMRWNCSSIE----------LAPN---YLL--D-LE--RGTRESAFVYALSAAAI
SHAIARACTSGDL-P-G-CSCGPVP-GEP------------------PGPGNRWG-----
--GCA------D-NLSYGLLMGAKFSDA-PMK-VKK------TGSQANKLMRLHNSEVGR
QALRASLEMKCKCH---GV-SGSCSIRTCWKGLQE-LQDVA--ADLKTRYLSA-T---KV
V-HRPM---------------------------GTRKHLVP-------------------
----------K------------DLDI--RPVKDSELVYLQSSPDFCMKNEKVGSHGTQD
RQCN------KT------SNGSD--S-CDLMC--CGRGYNPY-TD--R-VVERCHCK-YH
--WCCYVTCRRCERTVERYVCK----------
>Is_Wnt8
------------------------------------------------------------
------------------------------------------------------------
------------------------------------------------------------
------------------------------------------------------------
------------------------------------------------------------
------------------------------------------------------------
------------------------------------------------------------
--------------------------------------DLELVPNFCKLNLTAGSNGTRG
RECSLRTGTNVS------RSE-Q--ESCRKLCNDCGLGVRRE-IQ--V-HSETCNCK-FL
--WCCSVKCDTCPITVQRHFCT----------
>Is_Wnt16
------------------------------------------------------------
------------------------------------------------------------
-------------------------------------------AGSPETAFVYALHSAGV
AHSVARACAAGRL-R-E-CSCGPGS-TTSSSAGP-----S----GVSQQDAWRWG-----
--GCS------D-DVRAGLRGRRAAAAA-RA-----------AGRTLRRAANLHNLKAGR
LALSGKVRLRCRCH---GV-SGSCGLRSCWRSLGP-LAAVG--RVLRDKYRRS-V---PL
L-Q--R-----GSRAN--------------------------------------------
--------------------------G-P-RPRASDLVHVRPSADVCRPGPE-GVPVSRG
RPCR----------------EPR--T-CDRLC--CGRGFETR-TV--R-RLQRCRCR-FH
--WCCYVTCDVCETRMKTYSCR----------
>Is_Wnt4
------------------------------ASE----AAPSGDLL---RSSWNRSC----
--------------E--S-LR---VLT-R-QQRRMCKRNA-P-FMDS-VRRGAQLAVLEC
QHQFRARRWNCSTIN----------GTRI---FSK--A-VS--DGTREAAFVHALSAAAL
AHEVTRACSQGRL-E-DRCGCDLSV-QGD------------------SAEGFKWS-----
--GCS------D-NVAYGVAFSKSFVDA-RDL-RA------RSTANPRALVNLHNNNVGR
KVVRSQMTRQCKCH---GV-SGSCELRTCWRELRP-FRSVG--AVLRDKFDGA-T---EV
Q-VKRR-----STPGTRSSS-------------VPRPLIVP-------------------
----------V-------------NPL--VRQDGTDLQYLRSSPNFCKVNPALGFLGTRG
RRCLP----EPG------STPES--S-CQVLC--CGRGFVTR-TE--R-IAERCDCK-FY
--WCCEVRCATCVREISVSTCR----------
>Ap_Wnt16
-YLGIIGIPP------------------PLQQQQASPGSEIEDPE---IVQARAVC----
--------------S--A-LP---GLA-S-KQVDVCMKHP-N-AIYS-VSDGAKKAIEQC
QLQFRHERWNCSVMEN---------EQSV---FGP--T-LD--KGSKETAFIYAITSAGV
VYSITNACSSGRL-T-E-CSCDSMQ-HGQ----------------TT-PEGWKWG-----
--GCS------D-NLRFGLQFSRKFVDG-SEP-NRPDN---KRIWSNRLKMNLHNNEVGR
QIVMSLMKMHCRCH---GV-SGSCELKTCWKFMPS-FNEIG--NELKQKYGKA-I---LV
S-LKRL-----NR----------------RM-----------------------------
----------------------------L--IESKELVHIQKSPNYCKQDFENGVLGTEG
RKCN------IT------STGPD--S-CNKLC--CGRGYITK-VV--K-EEEHCNCK-FV
--WCCYVKCDICYKNIEQKSCK----------
>At_Wnt16
-YLGMVGPHH------------------SVTP----------PEM---ASEQSSMC----
--------------S--S-VP---GLV-M-QQQKVCQAHP-A-VIKA-VSSGAKRGIHEC
QNQFRHDRWNCTIEG----------GESV---FDH--T-LQ--RGSRETAFIYAITSAGA
THAVTQACSAGNL-T-D-CSCDTSR-QGQ----------------SM-PEGWKWG-----
--GCS------D-NVRYGMMFARQFVDA-PER-AE-------RKRDVRALMNLHNNNAGR
LAIARQMELKCRCH---GV-SGSCELKTCWNKLPS-FEQVG--HFLKSKYDNS-I---QV
S-LKAK-----RR----------------LRR----------------------------
--------------------RGKVKRKVP--VQKEDLVHIHRSPNYCIEDFKRGILGTSG
RRCN------RT------AKGPQ--S-CNLLC--CGRGYNTQ-VH--R-RLERCQCK-FH
--WCCYVKCKTCETMEEIYTCK----------
>Dp_Wnt16
-------------------------------------------VT---QGSARAIC----
--------------A--A-LP---GLV-S-RQIQVCQAHP-N-TIQS-VSDGARKGIEQC
QHQFRNERWNCTTKD----------DQNV---FGA--T-LE--RGSRETAFIYAVTSAGV
VHAVTQACSLGNL-T-E-CSCDMDR-QGL----------------PA-PDGWKWG-----
--GCS------D-NIRYGIQFARQFVDA-PEK-AMQ-----KKPKNVRNLMNLHNNEAGR
KAIATLMRMQCRCH---GV-SGSCELKTCWRTMPT-FAQVG--DYLKQKYENA-V---QM
S-SKEL-----KI----------------QSSSS--------------------------
--------------------SSKTKRQAP--LGKTDLIHIHKSPNYCVEDPKKGILGTSG
RVCN------KN------STGSD--S-CDLLC--CGRGYNTQ-VV--R-HVERCFCR-FV
--WCCQVKCKTCVTMLDVHTCK----------
>Pd_Wnt16
------------------------------------------------------------
------------------------------------------------------------
------------------------------------------------------------
------------------------------------------------------------
--------------------------DA-VEK-----------ESDIRSLVNLQNNQVGR
EAIAKQLHLRCRCH---GV-SGSCAVKSCWKTMPN-FNEVG--KFLKKRYEKP-T---EI
A-PRSK-----KR----------------LRR----------------------------
--------------------REKLFRKVP--IKGDELVYLDPSPNYCRQNPDKGIMGTRG
RECK------KD------SKGPD--S-CDLLC--CGRGYNTE-VI--R-MVERCHCK-FV
--WFCKVKCKICETMVDKHTCK----------
>Hs_Wnt16
-WLGIASFGV----------------------------------------PEKLGC----
--------------A--N-LP----LN-S-RQKELCKRKP-Y-LLPS-IREGARLGIQEC
RSQFRHERWNCMITAAATT-APMG-ASPL---FGY--E-LS--SGTKETAFIYAVMAAGL
VHSVTRSCSAGNM-T-E-CSCDTTL-QNG----------------GSASEGWHWG-----
--GCS------D-DVQYGMWFSRKFLDF-PIG-NTT-----GKENKVLLAMNLHNNEAGR
QAVAKLMSVDCRCH---GV-SGSCAVKTCWKTMSS-FEKIG--HLLKDKYENS-I---QI
S-DKIK-----RK----------------MRR----------------------------
--------------------REKDQRKIP--IHKDDLLYVNKSPNYCVEDKKLGIPGTQG
RECN------RT------SEGAD--G-CNLLC--CGRGYNTH-VV--R-HVERCECK-FI
--WCCYVRCRRCESMTDVHTCK----------
>Gm_Wnt16
------------------------------------------------------------
------------------------------------------------------------
------------------------------------------------------------
------------------------------------------------------------
------------------------------------------------------------
---------ECKCH---GV-SGSCELKTCWYTLPK-FNDVG--DYLKKKYETA-V---RI
K-PSAR-----KR----------------LRRQD--------------------------
----------------------RTGKSVL--VSKAELVHIHKSPNYCIEDKSKGILGTKG
RPCN------KT------STGPD--G-CDLLC--CGRGYNTR-VE--E-LRERCQCK-FY
--WCCYVKCKVCEELIDVHTCK----------
>Is_Wnt7
------------------------------------------------DNTVDSLC----
--------------Q--E-EK---HLP-E-HHAQRARSGN-G-NANAVVPGGASPVRLAC
HINYRRPEGPAIGAIQ-----DRGRFLK-----AP--R-KK--NKNETAASVFQAPRCVL
LAASSLSGRRGGT-F-V-EGCTAPT------------------LKSPSPQ----N-----
--RCA------H-AL-------------------------------------LFSITVFY
IAVKFGLLTECKCH---GV-SGSCTMKTCWKSLPA-FSQVG--AYLVQRYQRA-R---RA
A-PFYG-----RSRPHEPST---------LRRRPAYLRLRK-------------------
----------GRGPRTPGAGRPAAHGVAR--PKPRDLVYLHESPSYCERDPGRGSAGTVG
RLCN------RT------STGSD--G-CRLLC--CGRGYDTH-RR--T-RVWQCQCK-FH
--WCCFVRCQTCSERTEEHTCK----------
>Ap_Wnt7
------------------------------------------------------------
------------------------------------------------------------
----------------------------N---SVC--C-LF--TASREAAYMYAVISAGV
TYALMDACSRGNI-S-I-CGCDAHY-PSALD-------------DGPAAAAWKWG-----
--GCS------V-DLGFGMGFARKFLDA-QES-D---------AGDSRSLMNLHNNKAGR
KIVKMLLNTDCKCH---GV-SGSCTMKTCWHSLPH-FREVG--KALMRKYRKA-R---SV
Q-AAGAVAVVGGGNPQRASG-KR------SSRR-MRLRLRS-------------------
----------ARSAA------AGSVDE--EEPKITELVYLEQSPNYCDRDFGTGSLGTYG
RSCN------RT------SDGTD--G-CDLMC--CGRGYNTH-QF--T-RTKQCRCT-FY
--WCCYVKCDTCVERTEEYSCK----------
>Tc_Wnt7
-TFTL----------------------------------GVYGVI---TLGSEVFC----
--------------S--R-IP---GLT-S-RQREMCRSSP-D-AMVA-VGDGIRLATAEC
KYQFRHQRWNCTGIDNP----------TS---FGH--V-VI--VGSREAAFTYAISSAGV
AYAVTSACARGNI-S-A-CGCAPGP-KL----------------REPAPSGWKWG-----
--GCS------V-DINFGMRFARKFMDA-REL-E----------GDERSVMNLHNNKAGR
KAVKMSLLTECKCH---GV-SGSCTMKTCWKTLPG-FRQVG--DNLMKKYYRA-R---PV
T-SVPS-----SPGPRGIDS-FR------RPRK-VHLVLKK-------------------
----------GKIA-----------IK--KMPKKSDLVFLQTSPNYCERDLAAGSLGTVG
RSCN------RT------SRGND--G-CDLMC--CGRGYNTH-QY--T-RTWQCRCK-FH
--WCCYVDCDTCSERTEEYTCK----------
>Dm_Wnt7
--WIM----------------------------------EIRLVS---SFTSVMLC----
--------------G--R-IP---GLT-P-GQRNMCREMP-D-ALIA-LGEGHQLGAQEC
QHQFRGHRWNCSEVWQR----------NV---FAH--V-IP--TASREAAYTYAIASAGA
AYAVTAACARGNI-S-T-CGCDVRH-KATPT------------GGGTPDEPWKWG-----
--GCS------A-DVDFGMRYARRFMDA-REL-E----------RDSRTLMNLHNNRAGR
TLVKKMLRTDCKCH---GV-SGSCVMKTCWKSLPP-FRLVG--DRLMLKYQKA-K---TV
Q-AVKG-----KRGLRLVL-----------------SRKKH-------------------
----------AGTAR------AQKPVL--DWPKRMELIYLEASPNYCERSLQTGSQGTSG
RTCQ------RT------GHGPQ--S-CDLLC--CGRGHNTQ-HI--R-RTTQCRCQ-FR
--WCCEVKCDECDESYEEFTCK----------
>At_Wnt7_1
-ANFR----------------------------------AMSWVI---AVRAADIC----
--------------N--K-IP---GLT-M-PQRIFCQTRP-D-IVVA-IGEGTRLGVAEC
QRQFRYHRWNCSTIGSN----------QV---FGH--V-IV--VGSREAAYMYSVTSAGV
TFVITQSCSRGNV-S-D-CGCDKSQ-SSVK--------------PLNHPTDWKWG-----
--GCS------V-DVKYGIRLSRKFIDA-REM-E----------GDARSLMNLHNNHAGR
KAVKHNLKTECKCH---GV-SGSCTMKTCWKTLPA-FAQIG--DYLMKAYKQS-K---KV
V-PHWG-----PMV---------------TRTP-SHLKLKK-------------------
----------SK------------RVH--RKPRPRDLVYLENSPNYCEKDLSRGSLGTVG
RECN------RT------SKDID--G-CDLLC--CGRGYNTH-QY--I-RTWQCNCK-FH
--WCCYVNCDVCRERTENYVCK----------
>Gm_Wnt7
------------------------------------------------------------
------------------------------------------------------------
------------------------------------------------------------
------------------------------------------------------------
------------------------------------------------------------
------------------------------KTLPP-FRMIG--NHVMKKYNSA-K---EV
E-VIKG-----KR----------------ARRP-LFLKLKR-------------------
----------SK------------RPH--RKPRRRDLVFLHKSPNYCEHDPSRGTLGTVG
RRCN------RT------SGASD--G-CNLLC--CGRGYNTH-QY--T-NTWQCNCK-FH
--WCCYVECSVCSQRIEEYTCK----------
>At_Wnt7_2
-QHLR----------------------------------VMTTAA---AFTASIIC----
--------------S--K-IP---GLT-P-AQQRLCQERP-D-LIVA-VGDGARMGINEC
QKRFRHRRWNCTAIGSS----------YV---FGH--V-VV--IGSREAAYTYAVTSAGV
TYAITQACSRGTL-W-H-CGCDISK-DGM----------------LDPEGGWKWG-----
--GCS------A-DVRHGMKMSRQFMDA-REI-E----------GDERSLMNLHNNRAGR
KAVLFTVQTECKCH---GV-SGSCTMKTCWLTLPP-FSKTG--DYLMRRYQIA-K---RV
F-AHFG-----GPAKK---T-TR------KTRP-LFLRTKK-------------------
----------SK------------RPH--RKPRPRDLVYLEKSPNYCEADPMKGSTGTSG
RLCN------RT------SRGTD--G-CDLLC--CGRGYNTH-QF--T-RTAQCRCK-FH
--WCCYVDCRVCTERTEVYSCK----------
>Dp_Wnt7
------------------------------------------------ALSADLIC----
--------------G--K-IP---GLT-Y-KQRLLCAAKP-D-AMVA-ISNGAKLGLAEC
QEQFKYHRWNCTAIGSR----------NG---FGH--V-VV--VGSREAAYLYAVWSSGL
TYAIAQACSQGAI-S-S-CGGPVAA-G---------------------GNGWKWG-----
--GCS------A-DVRSGASLAKRFADS-RET-E----------GDDRSLMNLHNNKAGR
KIVKSMLKKECKCH---GV-SGSCSLKTCWEKLPA-FRDIG--DALMKQYREA-K---AV
V-AKES-----RSGND-------------SKPR-KLLTLQL-------------------
----------RR------------KPH--NKPRLSELVFLNSSPNYCEANPSTGSLGVVG
RRCN------RT------STGAD--G-CNLLC--CGRGYNTH-QF--NHVSHQCNCK-FH
--WCCEVKCQTCTIKSEEYTCK----------
>Pd_Wnt7
---------------------------------------EDCCRH---VLGANLIC----
--------------N--K-VP---GLT-P-RQRTICRSRP-D-AIAA-VGQGASLASSEC
LFQFRKHRWNCSFPPGT---------DXI---FGP--V-QL--AGTKEAAFMYAIRAAGV
AFAITQSCSSGNL-T-S-CGCDKLR-HQAGG------------GRRPSQQDFNWG-----
--GCS------V-DVRYGLKFSRVFIDA-REV-D----------EDSRSLMNLHNNRAGR
KALKDLMARDCKCH---GV-SGSCTLRTCWRTLPS-FRSIG--ASLMRRYNRA-R---QV
M-PIKG-----RR----------------ARTP-IFLKLKK-------------------
----------AR------------RPN--KKPRRADLVYLRHSPNYCENDPLTGSLGTRG
RQCN------RT------STGTD--G-CGMLC--CGRGYNTH-QF--M-RTWKCNCK-FH
--WCCKVTCQNCSERSQIFTCK----------
>Hs_Wnt7a
-LRIG----------------------------------GFSSVV---ALGASIIC----
--------------N--K-IP---GLA-P-RQRAICQSRP-D-AIIV-IGEGSQMGLDEC
QFQFRNGRWNCSALGER----------TV---FGK--E-LK--VGSREAAFTYAIIAAGV
AHAITAACTQGNL-S-D-CGCDKEK-QGQY----------------HRDEGWKWG-----
--GCS------A-DIRYGIGFAKVFVDA-REI-K----------QNARTLMNLHNNEAGR
KILEENMKLECKCH---GV-SGSCTTKTCWTTLPQ-FRELG--YVLKDKYNEA-V---HV
E-PVRA-----SR----------------NKRP-TFLKIKK-------------------
----------P-------------LSY--RKPMDTDLVYIEKSPNYCEEDPVTGSVGTQG
RACN------KT------APQAS--G-CDLMC--CGRGYNTH-QY--A-RVWQCNCK-FH
--WCCYVKCNTCSERTEMYTCK----------
>Hs_Wnt7b
-VKLG----------------------------------ALSSVV---ALGANIIC----
--------------N--K-IP---GLA-P-RQRAICQSRP-D-AIIV-IGEGAQMGINEC
QYQFRFGRWNCSALGEK----------TV---FGQ--E-LR--VGSREAAFTYAITAAGV
AHAVTAACSQGNL-S-N-CGCDREK-QGYY----------------NQAEGWKWG-----
--GCS------A-DVRYGIDFSRRFVDA-REI-K----------KNARRLMNLHNNEAGR
KVLEDRMQLECKCH---GV-SGSCTTKTCWTTLPK-FREVG--HLLKEKYNAA-V---QV
E-VVRA-----SR----------------LRQP-TFLRIKQ-------------------
----------L-------------RSY--QKPMETDLVYIEKSPNYCEEDAATGSVGTQG
RLCN------RT------SPGAD--G-CDTMC--CGRGYNTH-QY--T-KVWQCNCK-FH
--WCCFVKCNTCSERTEVFTCK----------
>At_Wnt2
-LLSR----------------------------------LQVSSA---LFDTQMLC----
--------------G--G-IP---GLA-R-KQREICEQHP-D-ILLS-VTKGARIGVSEC
QAQFRNQRWNCSTLGSG---------ASV---FGS-HM-LK--VDSRESAFLYAISSAGV
THAIIRSCSRGEI-P-N-CPCDPLR-RGFGF------------D--PTVGGYSWG-----
--GCS--------HISAGVKFARQFIDA-RED-R---------RKDARALMNFHNNRAGR
KAVQKKTRLQCKCH---GV-SGSCASRTCWSAQME-FREVG--RLLKRKYEGA-V---QV
T-MSNQ-----MALVSVD------------------------------------------
-------------------------GT--KPYTKLDLIYFESSPDFCAINKSLGTLGTGG
RRCD------RD------SKGVE--G-CAILC--CGKGYDTR-RE--L-FAEKCSCK-FN
--WCCKVKCKVCREWKDVYTCKHSI-------
>Dp_Wnt2
----------------------------------------FQLGT---AANPRMYC----
--------------D--H-IP---GME-R-KQRRLCQKHP-D-HMVQ-VGEGAATGIKEC
QFQFRQHRWNCSTIDRD---------ATV---FGK-SL-VK--SGSREAAFVYAISSAGV
VHSISRACNRGDL-L-N-CACDKTR-LGKHH------------D---QQGEFAWG-----
--GCS------T-NVRYGSNFARQFIDA-RER-K---------MRDSRALMNLHNNRVGR
KALHKLMRHQCKCH---GV-SGACNVRTCWTTLPE-FREVG--AYLKEKYDAS-L---EV
S-SDPS-----GTTLITAD----------------HLNDNR-------------------
----------KS------------LKT--NPPQVHDLVYLEHSSDYCSFDPLTGSIGTAG
RPCN------KT------SKGID--G-CDLLC--CGRGYDTR-RV--L-VSTPCNCT-FK
--WCCSVECKTCTQWKDEHFCKPLQSFELNKF
>Hs_Wnt2a
-YMRA----------------------------------T--------GGSSRVMC----
--------------D--N-VP---GLV-S-SQRQLCHRHP-D-VMRA-ISQGVAEWTAEC
QHQFRQHRWNCNTLDRD---------HSL---FGR--V-LL--RSSRESAFVYAISSAGV
VFAITRACSQGEV-K-S-CSCDPKK-MGSAK------------D---SKGIFDWG-----
--GCS------D-NIDYGIKFARAFVDA-KER-K---------GKDARALMNLHNNRAGR
KAVKRFLKQECKCH---GV-SGSCTLRTCWLAMAD-FRKTG--DYLWRKYNGA-I---QV
V-MNQD-----GTGFT------------------------V-------------------
----------AN------------ERF--KKPTKNDLVYFENSPDYCIRDREAGSLGTAG
RVCN------LT------SRGMD--S-CEVMC--CGRGYDTS-HV--T-RMTKCGCK-FH
--WCCAVRCQDCLEALDVHTCKAPKNAD----
>Hs_Wnt2b
-YIGA--------------------------------------------LGARVIC----
--------------D--N-IP---GLV-S-RQRQLCQRYP-D-IMRS-VGEGAREWIREC
QHQFRHHRWNCTTLDRD---------HTV---FGR--V-ML--RSSREAAFVYAISSAGV
VHAITRACSQGEL-S-V-CSCDPYT-RGRHH------------D---QRGDFDWG-----
--GCS------D-NIHYGVRFAKAFVDA-KEK-R---------LKDARALMNLHNNRCGR
TAVRRFLKLECKCH---GV-SGSCTLRTCWRALSD-FRRTG--DYLRRRYDGA-V---QV
M-ATQD-----GANFT------------------------A-------------------
----------AR------------QGY--RRATRTDLVYFDNSPDYCVLDKAAGSLGTAG
RVCS------KT------SKGTD--G-CEIMC--CGRGYDTT-RV--T-RVTQCECK-FH
--WCCAVRCKECRNTVDVHTCKAPKKAE----
>Pd_Wnt2
------------------------------------------------------------
------------------------------------------------------------
------------------------------------------------------------
------------------------------------------------------------
---------------RYGAKFSRLFIDA-REK-R---------VRDARALMNLHNNRAGR
RAVKKFMKLQCKCH---GV-SGSCTIRTCWLAMQD-FRRVG--AFLKSKYNGA-V---QV
M-MNQE-----GNALM------------------------V-------------------
----------AN------------THH--KRATRSDLVYLEDSPDYCLQDTGIGSLGTAG
RECN------KT------SLGPE--G-CDIMC--CGRGYDVR-TE--R-RTEKCECK-FH
--WCCYVQCKECTKLVDVHTCKGPNPTPSPNI
>Ap_WntA
-YLGLQNYPP------------------RE------------FNP---LLSHKENC----
--------------Y--R-YP---FLR-S-RQQQLCDLGE-K-IMSV-VSSGTKMAIEEC
QHQFSTQRWNCTTYSNN---------TSV---FGN--V-LS--YKSREKAYVNAITSAGV
AYAITKACSRGEL-N-E-CSCDNKM-QRKQ-----------------TKKNWQWG-----
--GCS------E-DIRFGEKFSRDFVDS-IED-ID----------SVQGLMNVHNNEAGR
RIIRSSMQKVCKCH---GM-SGSCSVRICWMKLSS-FRDIG--DSLMVRYEGA-S---HV
R-LGEK-----KRKK--------------------IKKLRP-------------------
----------IR------------MDR--KTPNKTELVYLDTSPDYCERNESLSIMGTYD
RVCQ----------------GLD--G-CRHLC--CHRGFQIR-LR--D-VEEKCKCK-FI
--WCCNVACEICRYKKEEYICN----------
>Cs_WntA
------------------------------------------------------------
------------------------------------------------------------
------------------------------------------------------------
------------------------------------------------------------
------------------------------------------------------------
---------ECKCH---GV-SGSCSMRVCWRRLKP-FREIG--DLLTSKFDGA-T---LV
K-AVER-----R----------------------HKVKLRP-------------------
----------VR------------KNI--KRPSKKDLVYLDDSPDYCLRNETIGVLGTRG
RLCN------ST------SYGID--G-CDLM-----------------------------
--------------------------------
>Gm_WntA
------------------------------------------------------------
------------------------------------------------------------
------------------------------------------------------------
------------------------------------------------------------
-------------DVKYGSMFSKEFVDA-RED-RD----------SAEGLMNLHNNEAGR
RAIRTQMELVCKCH---GV-SGSCSVRVCWRRMAP-FRQIG--DDLTKKFDGA-T---IV
K-LAHR----------------------------KKKKLQP-------------------
----------SK------------KDL--KKPSKKDLVFLDDSPNYCERNESLGVLGTKG
RLCN------KT------SYGID--G-CRLLC--CGRGYQTV-VR--K-VTEKCNCK-FV
--WCCRVLCEQCTFMKEEHFCN----------
>Is_WntA
-----------------------------------------LALK---PSAHSENC----
--------------N--K-LR---YQV-K-ENRDLCVLSH-R-ALQT-VSRGAKLGIDEC
QFQFRASRWNCTTFTNI---------PSV---FGG--V-LN--VMSREKAYVYGVSAAGV
AYSITRACSKGEL-N-E-CGCDNAI-RQRK-----------------PRGSWEWG-----
--GCS------D-DIGFGAQFSRKFVDA-GED-AA----------TAQGLMNLHNNEAGR
RALRKSMETVCKCH---GV-SGSCSVRVCWRRLKP-FRAVG--DALSVKFDGA-T---HV
H-MTRA-----GAAKSGSS-------------RKRRPRLRP-------------------
----------VL------------RDV--KKPGKKDLVYLEESPDYCTRNETLAVLGTMG
RACN------NT------SYGMD--G-CRLLC--CGRGYQTV-VR--E-VDEKCHCK-FV
--WCCKVQC-----------------------
>Tc_WntA
-QLGLPVSMT------------------NS-----------VDLT---PEAHKERC----
--------------S--K-LE---YLV-E-SQKQLCSQYD-R-ILPV-IGNGARLAMDEC
QHQFRNSRWNCTAFPEK---------NVT---FGN--V-IT--IRSREAAYLSAVSAASV
AFAVTRACSKGDL-T-D-CSCDTRM-RQKK-----------------S-HKWKWG-----
--GCS------E-DIKYGEKFSRDFLDS-KED-DK----------TADGLMNLHNNEAGR
RSVKSRMVRTCKCH---GV-SGSCSMQICWRRLPP-FRKVG--DALFQRYEGA-S---HV
K-FVER-----K----------------------WRKKLKA-------------------
----------IS------------ADL--KKPNKTDLVYLDDSPDYCEKNETLSILGTHG
RICN------RT------SQGID--G-CRLLC--CGRGYQTR-VR--E-VEEKCKCH-FV
--WCCNVVCDICRYRREEHVCN----------
>Dp_WntA
--LGTPSVYQ------------------ST-----------LELT---PTSYKDHC----
--------------K--R-LY---YLV-E-KQRELCGLSQ-N-VLST-ISLGAKMGISEC
QSQFRSQRWNCSTFDES---------TTV---FGG--V-LS--IRSRERAYVYAISSAGA
AYAVTRACSRGEI-T-E-CGCDGKI-RQKP------------------SKGFEWG-----
--GCS------E-DITFGERFSKEFVDA-RED-NQ----------QAEGLMNLHNNEAGR
RAIRSRMELVCKCP---DF-PPP-PLKICWRKMAA-FSEIG--AALMERFEGA-F---QM
T-YRGG-----GMAAT------------------SHAGISP-------------------
---------SSG------------SNM--KKPTKKDLVYLDDSPDYCERNQTLGVLGTKS
RICN------KT------SKAID--G-CSLLC--CGRGYQTR-WI--D-LEEKCNCR-FV
--WCCHVQCEICKQRKELHLCN----------
>Pd_WntA
-YLGLSSSAY------------------QS----------TMDSA---GINYRSKC----
--------------T--K-IA---VFA-P-RQMELCRKSK-N-ILEI-ISKGASTGIEEC
QYQFSDRRWNCTTFNNT----------SV---FGK--V-LS--KKTRERAYIYAVSSAGV
MYSITKACAKGDL-H-M-CSCDTSI-RNKE-----------------TKGEFLWG-----
--GCS------H-NVKFGERFTREFVDT-KEN-GE----------DPDGLMNIWNNGAGR
KTIKSSMRLLCKCY---GVFSGSCSVKICWRTMAP-FREIG--RHLKQKFDGA-S---LV
T-INSK-----K------------------------SKLKP-------------------
----------VD------------RRI--KKPAKDELVYMEDSPDYCEYDPGIGSLGTRG
RQCN------RT------SYGLD--G-CSLMC--CGRGYYTT-VR--E-IKEDCNCK-FH
--WCCRVECDKCSKKIEEHFCN----------
>At_Wnt4
------------------------------------------------------------
------------------------------------------------------------
------------------------------------------------------------
------------------------------------------------------------
---------------AVGAAHIKSFVDA-RDL-KAPL-----GHGNARALMNLHNNEAGR
KVIEYNMKVECKCH---GV-SGSCETKTCWRALPR-FRLVG--SILREKFDHA-T---EV
Q-PRR---------------------------SGKRSQLVP-------------------
----------MN------------AYF--KYHSDTDLVFLDSSPDFCERDSQNETPGTYG
RQCN------RT------SKNID--S-CDSLC----------------------------
--------------------------------
>Hs_Wnt4
-YLAKLSS-----------------------------------VG---SISEEETC----
--------------E--K-LK---GLI-Q-RQVQMCKRNL-E-VMDS-VRRGAQLAIEEC
QYQFRNRRWNCSTLDSL----------PV---FGK--V-VT--QGTREAAFVYAISSAGV
AFAVTRACSSGEL-E-K-CGCDRTV-HGVS------------------PQGFQWS-----
--GCS------D-NIAYGVAFSQSFVDV-RER-SK-------GASSSRALMNLHNNEAGR
KAILTHMRVECKCH---GV-SGSCEVKTCWRAVPP-FRQVG--HALKEKFDGA-T---EV
E-PRR---------------------------VGSSRALVP-------------------
----------RN------------AQF--KPHTDEDLVYLEPSPDFCEQDMRSGVLGTRG
RTCN------KT------SKAID--G-CELLC--CGRGFHTA-QV--E-LAERCSCK-FH
--WCCFVKCRQCQRLVELHTCR----------
>Dp_Wnt4
-SRSSAVA-----------------------------------SA---AIGTPSIC----
--------------D--QLVE---TLD-T-KQVQFCKKHP-G-FMMS-VQTGASRAIDEC
KFQFRTRRWNCSTLDET----------AG---AAT--S-GR--QLPTIAAFVHAISAAGV
AHALTRACSAGEL-D-D-CGCDRTV-RGAS------------------PEGFQWA-----
--GCS------D-NVHFGTSFSRTFVDA-REH-RFSKRKPKQQMQIWRALMNLHNNEAGR
KIIEKSMRIECKCH---GV-SGSCELRTCWKAMPS-FREIG--EQLKEKFDSA-T---EV
E-PRTS-----H--------------------SGSRRHLVP-------------------
----------RS------------PTY--KPHTDADLVYLDRSPDYCEYDSKTGSLGTHG
RPCN------KT------SKAID--G-CDLLC--CNRGYKSH-RE--R-RAERCMCK-FH
--WCCSVHCKTCLREVEVHTCM----------
>Pd_Wnt4
-ALARMSS-----------------------------------VA---TIKEDKEC----
--------------N--V-LD---GLV-K-KQKKICKKHV-E-MMGA-VRKEPSNPIHEC
QFQFRNRRWNCSTVDAS----------TI---FGN--V-LH--QGSREASFVHAISSAGV
AHPVTRACSSGTM-S-E-CGCDRTV-RGRS------------------PAGFEWA-----
--GCS------D-NIAFGTAFSRTFVDA-RER-VRKDRE----GSSSRVLMNLHNNEAGR
KIIEENMLTQCKCH---GV-SGSCELKTCWRAMPS-FRKIG--YMLKEKFDGA-C---EV
Q-QKK---------------------------AGSRSVLVP-------------------
----------RS------------TQY--KPHSSTDLVYLVASPDFCERDPKTGALGTHG
RRCN------KT------SKAID--G-CELMC--CGRGYVTK-KR--V-IIERCHCK-FH
--WCCYVKCQNCKREIEEHTCL----------
>Hs_Wnt3a
-SLAVGPQYS------------------SL-------------------GSQPILC----
--------------A--S-IP---GLV-P-KQLRFCRNYV-E-IMPS-VAEGIKIGIQEC
QHQFRGRRWNCTTVHDS---------LAI---FGP--V-LD--KATRESAFVHAIASAGV
AFAVTRSCAEGTA-A-I-CGCSSRH-QGSP------------------GKGWKWG-----
--GCS------E-DIEFGGMVSREFADA-REN-RP----------DARSAMNRHNNEAGR
QAIASHMHLKCKCH---GL-SGSCEVKTCWWSQPD-FRAIG--DFLKDKYDSA-S---EM
V-VEKH-----RESR------------------GWVETLRP-------------------
----------RY------------TYF--KVPTERDLVYYEASPNFCEPNPETGSFGTRD
RTCN------VS------SHGID--G-CDLLC--CGRGHNAR-AE--R-RREKCRCV-FH
--WCCYVSCQECTRVYDVHTCK----------
>Hs_Wnt3b
-SLALGQQYT------------------SL-------------------GSQPLLC----
--------------G--S-IP---GLV-P-KQLRFCRNYI-E-IMPS-VAEGVKLGIQEC
QHQFRGRRWNCTTIDDS---------LAI---FGP--V-LD--KATRESAFVHAIASAGV
AFAVTRSCAEGTS-T-I-CGCDSHH-KGPP------------------GEGWKWG-----
--GCS------E-DADFGVLVSREFADA-REN-RP----------DARSAMNKHNNEAGR
TTILDHMHLKCKCH---GL-SGSCEVKTCWWAQPD-FRAIG--DFLKDKYDSA-S---EM
V-VEKH-----RESR------------------GWVETLRA-------------------
----------KY------------SLF--KPPTERDLVYYENSPNFCEPNPETGSFGTRD
RTCN------VT------SHGID--G-CDLLC--CGRGHNTR-TE--K-RKEKCHCI-FH
--WCCYVSCQECIRIYDVHTCK----------
>Ap_wg
-GIAKAGEPN------------------NL--------------------APM-------
----TPGLMLMD-SS--S-LT---LLR-N-KQRRLIREHP-G-VLQA-ISRGVNMALQEC
QHQFRNRRWNCSTKNFL-------TGKNL---FGK--I-VD--RGFRETAFIYAITSAGV
THAVSRACAEGVI-E-T-CTCDTTH-QRRGPYI---------QNSVPGVKDWEWG-----
--GCS------D-NIDFGYKFSRMFVDT-GER-G----------RSLREKMNLHNNEAGR
MHVQSEMKQECKCH---GM-SGSCTVKTCWMRLPI-FRSIG--DNLKDRFDGA-S---RV
M-VGNA-----GGLR-------------GGGRNRYNFQLKP-------------------
----------YD------------PDL--KAPGTKDLVYLETSPGFCDPNPRLGVLGTHG
RQCN------ET------SLGLD--G-CDLMC--CGRGHKTH-QA--L-VSERCNCT-FL
--WCCEVKCSVCQYRKTVNTCQ----------
>Dm_wg
-GIAKVGEPN------------------NI--------------------TPIM------
---------YMD-PA--I-HS---TLR-R-KQRRLVRDNP-G-VLGA-LVKGANLAISEC
QHQFRNRRWNCSTRNFS-------RGKNL---FGK--I-VD--RGCRETSFIYAITSAAV
THSIARACSEGTI-E-S-CTCDYSH-QSRSPQAN-----H-QAGSVAGVRDWEWG-----
--GCS------D-NIGFGFKFSREFVDT-GER-G----------RNLREKMNLHNNEAGR
AHVQAEMRQECKCH---GM-SGSCTVKTCWMRLAN-FRVIG--DNLKARFDGA-T---RV
Q-VTNS-----LRATN-ALAPVSPNAAGGRKHNRYHFQLNP-------------------
----------HN------------PEH--KPPGSKDLVYLEPSPSFCEKNLRQGILGTHG
RQCN------ET------SLGVD--G-CGLMC--CGRGYRRD-EV--V-VVERCACT-FH
--WCCEVKCKLCRTKKVIYTCL----------
>Dp_Wnt1
-GIARAGEPN------------------NL--------------------VSNSIK----
--ENSITNSYLD-PD--V-HA---TLR-R-KQRRLVRDHP-G-VVVA-VAKGAKQAISEC
KHQFKNRRWNCPTKDFH-------RGRNL---FGK--I-VD--RACRETAFIYALMSAAV
THSVSRACSEGAI-E-S-CTCDYSQ-RGPSG------------------ADWEWG-----
--GCS------D-NIQFGVKFSREFVDA-GEK-G----------RDIRYMMNLHNNEAGR
VHVSTEMRQECKCH---GM-SGSCTVRTCWMRLPF-FRVVG--DNLKDRFDGA-S---RV
L-ISNT-----GRTP-------------GNGRKKYNYQLKP-------------------
----------YN------------PEH--KAPSKKDLVYYENSPNFCEKNLKLGIAGTQG
RVCN------ET------SIGVD--G-CDLMC--CGRGYKTE-VK--E-VVERCACT-FH
--WCCEVKCKVCRTKKTIHTCL----------
>Tc_wg
-GIAKAGEPN------------------NL--------------------SPI-------
----SPGGVYMDLSS--A-HG---TLR-R-KQRRLARENP-G-LLVA-LHKGANNAIHEC
QHQFRNQRWNCSTRAFP-------RGKNL---FGK--I-VD--KGCRETAFIYAITSAAV
THAIARACSEGSI-D-T-CNCETHY-KGRPHVSG-----NGGGAAVAGVRDFEWG-----
--GCS------D-NIGFGFTVSREFVDA-GER-G----------KTIREKMNLHNNEAGR
WHVKDQMRQECKCH---GM-SGSCTIKTCWMRLPP-FRVIG--DLLKDRFDGA-S---HV
A-ASGH-----HRNNNNAHQNRPPKNPKNRRKHKYGFQLKP-------------------
----------FN------------PEH--KPPGTKDLVYYEMSPGFCEKNPKLGIQGTHG
RLCN------DT------SMGVD--G-CDIMC--CGRGYRTQ-EV--V-VFERCNCT-FH
--WCCEVKCDVCRTKRTIHTCV----------
>At_wg
-NIAYSEEIS------------------NF--------------------VVDFHR----
--TNTLVGRG---FA--P-HT---LLR-K-KQRRLVRENP-G-AMTA-IGRGVRLSISEC
KHQFKKRRWNCPTIDYT-------RGRNI---FGK--I-VQ--KGCRETAFLYAITSAGV
THAMARACREGLV-T-S-CSCDYKR-RGPSG------------------LDWEWG-----
--GCS------D-NIEFGSKFTKQFVGA-AER-G----------KDLRFTMNLHNNEAGR
THVAAGMRRQCKCH---GM-SGSCTVQTCWMQLPP-FRAVG--DGLKDRFDGA-S---RV
L-VTNR-----GNVRRR-------------------ALFKP-------------------
----------YH------------PEH--KPPSKKDLVYFENSPDFCFPDSNLGHRGTLG
RICN------AS------SIGVD--G-CDLMC--CGRGHKAE-HR--E-ETSRCNCT-FH
--WCCQVECRTCKTRRLVHSCL----------
>Is_wg
------------------------------------------------------------
-------------------SV---PLR-R-KQRGLVRANP-G-SLQA-IGRGMRLAISEC
KHQFRDRRWNCPTPEYM-------RGKSL---FGK--I-VH--RGCRETAFVYAITSAGV
AHAVSRACSEGAI-D-T-CTCDYRQ-RGPSG------------------LDWEWG-----
--GCS------D-NVHFGYKFARAFVDA-AER-G----------RDLRFVINLHNNEAGR
LQVTTETRRECKCH---GM-SGSCTVKTCWMRLPS-FRDVG--NQLKERFDGA-S---KV
L-VSNQ-----GNFRGFRS---------RRKGHARSFQLKP-------------------
----------LY------------PDH--KPPTRKDLVYFENSPDFCVPNSRLGVQGTRG
RHCN------ES------SPGVD--G-CESMC--CGRGHRTE-VR--E-DLERCACT-FH
--WCCQVKCKVCKIRRTVHTCL----------
>Gm_Wnt1
------------------------------------------------------------
------------------------------------------------------------
------------------------------------------------------------
------------------------------------------------------------
------------------------------------------------------------
------------------M-SGSCTVKTCWMRLPS-FRDIG--NILKERFDGA-S---RV
L-VSNA-----GNNRGNFR-------PGRHNLHHPSALLKP-------------------
----------YN------------PDH--KPASFKDLVYFENSPDFCERDTKLGLPGTRG
RFCN------DT------SLGVD--G-CDLMC--CGRGYKTE-VR--D-EHVRCKCT-FH
--WCCEVKCKVCKTKRIIHTCL----------
>Pd_Wnt1
----------------------------------------------------LNEV----
--AP----IYIN--P--S-LQ---PLT-R-KQRRVVTRNP-G-TIVA-VAKGARVAIHEC
QFQFRNRRWNCPTTEDG-------RGGSI---FGD--I-FKA-AGTRETAFIYAITAAGV
THSVARACSEGSI-F-T-CSCGRRR-RIDVTSSL-----PTSAASIPPAATWEWG-----
--GCS------D-NIEFGQRFSREFVDL-VEK-G----------RDLRYMMNLHNNQAGR
IHVVSEQHQECKCH---GM-SGSCTVKTCWMRLAP-FRQTG--ARLKDRFDGA-S---RV
Y-QGNS-----GNSRNRNR--------------LQKFNLLP-------------------
----------VN------------PNH--KSPGPQDLVYFEESPTFCDENRTLGLQGTTG
RQCN------AS------SIGVD--G-CDLMC--CGRGWVEE-TY--L-SKERCNCT-FH
--WCCQVTCHICNRTRVRHLCL----------
>Hs_Wnt1
-GIVNVASST------------------NL--------------------LTDSKS----
--LQ----LVLE--P--S-LQ---LLS-R-KQRRLIRQNP-G-ILHS-VSGGLQSAVREC
KWQFRNRRWNCPTAPG----------PHL---FGK--I-VN--RGCRETAFIFAITSAGV
THSVARSCSEGSI-E-S-CTCDYRR-RG------------------PGGPDWHWG-----
--GCS------D-NIDFGRLFGREFVDS-GEK-G----------RDLRFLMNLHNNEAGR
TTVFSEMRQECKCH---GM-SGSCTVRTCWMRLPT-LRAVG--DVLRDRFDGA-S---RV
L-YGNR-----GSNRASR---------------AELLRLEP-------------------
----------ED------------PAH--KPPSPHDLVYFEKSPNFCTYSGRLGTAGTAG
RACN------SS------SPALD--G-CELLC--CGRGHRTR-TQ--R-VTERCNCT-FH
--WCCHVSCRNCTHTRVLHECL----------
>Pd_Wnt6
-ALG---SPL------------------AM--------------------DPNNIC----
--------------R--K-SR---RFNNP-RHRQICRYEP-D-VIRQ-AVDGVRMALDEC
QVQFRDRRWNCSLVPK----------S-----FNR--I-LR--KDTRETAFVYTLTAAGV
LYSITHACSTGQS-M-Q-CSCDASV-RDRR---------------N--DGSFEWG-----
--GCS------D-NVRFGYQKTRDLLDV-VRK-RRKNKKGRRKRNDITTLVRMHNNKAGR
LAVRNHVRKVCKCH---GL-SGSCTLETCWLKMPR-IHSIG--RHLKQKFDGA-T---MM
F-GSND-----GKS------------------------LIP-------------------
----------SG-------------TS--TPPDGEDLVYTTQSPDFCRVDKKQGSLGTHG
RRCN------PK------SKALD--G-CELMC--CGRGYIKS-LR--K-SLQNCQCR-LV
--WCCQVICKTCTKVETIYNCR----------
>Dm_Wnt6
------------------------------------------------------------
------------------------------------------------------------
-------------------------------------R-SL--IDSRETGFVNAITAAGV
TYAVTKACTMGQL-V-E-CSCDKAH-MRRNGGQPQMVT-WDNIKFP--EGQWEWG-----
--GCS------D-NVNFGLRHSRVFLDA-KQR-QR--------RSDLGTLVKFHNNNAGR
LAIRDAMRLECKCH---GL-SGSCTVKTCWLKMPP-FREVA--GRLRDRYDSA-R---KV
T-LRND-----GNS------------------------FMP-------------------
----------ES------------PHA--RPANKYQLVFADDSPDFCTPNSKTGALGTQG
RECN------VT------SSGSD--R-CDRLC--CNRGHTRR-IV--E-EQTNCKCV-FK
--WCCEVTCEKCLEHRAVNTCL----------
>Gm_Wnt6
------------------------------------------------------------
------------------------------------------------------------
------------------------------------------------------------
------------------------------------------------------------
------------------------------------------------------------
------------------------------KKMPP-FREVG--YRLMDRYNGA-S---KV
I-PGND-----GKS------------------------VIP-------------------
----------EG------------RTI--KPPEEEDLIYTEESPDYCEFNNATGTLGTRG
RECN------FT------STAAE--G-CEILC--CGRGARRQ-IV--Q-EKENRKCR-FK
--WCCEVSCEVCNITRTISRCS----------
>Tc_Wnt6
-AAG---SQL------------------VM--------------------DPRTIC----
--------------K--K-TK---RLR-G-KMAEICSKQ--A-LVDQ-IRLGVELGQREC
QYQFRFRRWNCTSSRK----------S-----IRK--V-LL--RDTRETGFVNAVLAAGV
TYQVTRACTTGEL-L-G-CSCDRKM-KSKKNKKR-----LKMASMP--EGDWEWE-----
--ACGG-----E-NIDFGLKKSKDFLDT-RYK-KR---------SDMKTLVKLHNYVAGR
MAIKNHMRTECKCH---GL-SGSCTLKTCWRKMPP-FREVG--NRLKERFDGA-V---KV
I-AGND-----GQS------------------------FMP-------------------
----------ED------------SSI--KPPGKTGLVYSEESPHFCLPNNTLGSFGTQG
RTCV------ET------SPGEE--G-CSILC--CGRGSRSH-DE--T-EEKNCKCK-FL
--WCCEVKCEKCNETRTISTCL----------
>Dp_Wnt6
----------------------------MM--------------------EPMRLCRQRR
VRQHLERTNFND-NG--R-HE---RIK-S-RQVEICRKEP-K-VLQE-IVKGAQLGTKEC
QHQFRNRRWNCTTARK----------S-----LRK--V-IA--RDTRETAFVNAVVAAGV
TYTVTQACSSGHL-L-Q-CTCDKTM-KGVS---------------P--DGDWEWG-----
--GCA------D-NVQHGYKKSREFMDA-KYR-KR---------SDLKTQVMLHNNEAGR
LAVKNFMRTECKCH---GL-SGSCTLRTCWRKLPL-FRDVA--TRLKEKFDGA-A---KV
I-PGND-----GKT------------------------IIP-------------------
----------EV------------ASI--KPPGREDLIYSEESPDFCNPDRVTGSLGTAG
RVCN------ST------SPGVE--G-CELLC--CGRGYETR-TT--K-TRVNCHCR-FK
--WCCEVTCKICTVKKHVNTCR----------
>Is_Wnt6
---R---WQL------------------LM--------------------EPARVC----
--------------K--K-KK---LLR-G-RKARICRKEP-K-VVRE-IARGVDLGIREC
QNQFRFHRWNCSTHRS----------S-----MKK--V-LM--KDTKEAGFVDAIVAAGV
VYALTEACAQGRL-L-D-CQCRRRH-NSA--------------------DSLGRS-----
--GCD------H-YVDFGYHKSRDFMNR-KR------------VGDLRATILSHNYEAGR
QAVRMHLERVCRCH---GM-SGTCSLKTCWRKLPT-FSKVG--LRLRDRFQGA-I---RV
T-AGNS-----GKG------------------------FIP-------------------
----------ES------------P----RVPGREDIVFSEQSPDYCDPDRRTGSLGTRG
RQWE------RV------LGPPG--T-PPSA-----------------------------
--------------------------------
>Hs_Wnt6
-AVG---SPL------------------VM--------------------DPTSIC----
--------------R--K-AR---RLA-G-RQAELCQAEP-E-VVAE-LARGARLGVREC
QFQFRFRRWNCSSHSK----------A-----FGR--I-LQ--QDIRETAFVFAITAAGA
SHAVTQACSMGEL-L-Q-CGCQAPR-GRAPP--------PGPAGSPEGSAAWEWG-----
--GCG------D-DVDFGDEKSRLFMDA-RHK-RG--------RGDIRALVQLHNNEAGR
LAVRSHTRTECKCH---GL-SGSCALRTCWQKLPP-FREVG--ARLLERFHGA-S---RV
M-GTND-----GKA------------------------LLP-------------------
----------AV------------RTL--KPPGRADLLYAADSPDFCAPNRRTGSPGTRG
RACN------SS------APDLS--G-CDLLC--CGRGHRQE-SV--Q-LEENCLCR-FH
--WCCVVQCHRCRVRKELSLCL----------
>AtWnt11_1
------------------------------------------------------------
------------------------------------------------------------
------------------------------------------------------------
------------------------------------------------------------
-----------D-NVGYGVKAAKAFSSE-PFD-RRK------FKANVDIRLHRHNSRVGW
RAVRSSGRLRCKCH---GV-SGSCELKTCWKAAPT-LMEVS--QKLKLKHRDA-E---EV
H-SVPV-----G----------------------RRNKLLP-------------------
----------IT------------A-----RFNKDDLVYTVQSPDYCVYDPKTGSRGTKG
RECN------AT------GEDSF--G-CKEMC--CSRGYLTS-WD--E-VEERCGCK-FQ
--RCCYVTCNTCKKRTHVNLCL----------
>Ap_Wnt5
-----SP-----------------------------------PAL---PTDPPPKC----
--------------N--N-VS---GLS-A-GQAKLCLLYE-E-HLAS-IRYGIQAGLAEC
RSQFLHRRWNCSMTT-E------NVGAPF---LGP--D-LQ--TSSREAAFVQAIKAAGV
AHAMARACRDGRL-N-T-CSCSRSG-RPKD-----------------LRRDWVWG-----
--GCG------D-NMEYGYKFTKVFLDV-KEK-EKRWKKGS--PEQGRNLMNLHNNEAGR
RAVLKKSRVTCKCH---GV-SGSCSLITCWQQLPS-IRELG--EHLKEKYEGA-I---EV
R-ATRR-----G-------------------------RLQI-------------------
----------------------RDPRF--SLPTASDLVYIDDSPNYCIRNITAGSIGTHG
RECN------RT------SHGMD--G-CSLLC--CGRGYNTQ-RL--V-TREKCECK-FH
--WCCYVQCKTCTRNAEVHTCK----------
>Tc_Wnt5
-----DE-----------------------------------KMQ---GDQGPPTC----
--------------H--T-LP---GLS-P-GQIRLCQLYM-D-HMNA-VALGARQALSEC
KHQFENRRWNCSLLN-D---------VNV---FGP--V-IT--IASRESAFAHALASAGV
SYAVSRACRDGQL-A-S-CGCSRMG-RPKD-----------------LRKDWVWG-----
--GCG------D-NLEYGYKFTQNFVDV-REK-ERKFKRGS--KEQGRNLMNLHNNEAGR
RAVIKKSKVTCKCH---GV-SGSCSLITCWQQLAT-FREIG--DYLRDKYDGA-T---EV
R-INRR-----G-------------------------RLQL-------------------
----------------------RDTRF--RVPTAYDLVYMEDSPNYCIRDERVGSLGTQG
RTCN------RT------SQDLD--G-CNLLC--CGRGYNTL-KS--T-IKERCHCK-FK
--WCCEVECKTCVRSVDVHTCK----------
>At_Wnt5
-DVLRNP-----------------------------------QAY---LLGAQPLC----
--------------S--R-LS---GLS-R-GQTKLCYLYQ-D-HMAH-VARGARLGIHEC
QWQFKNRRWNCSTVD-D---------SSV---FGP--V-LN--IGSREAGFAHAVAAAGV
VHTVSRGCRDGQL-S-N-CGCSRAM-RPKN-----------------LHRDWIWG-----
--GCG------D-NIEYGYRFTEGFVDV-KER-EINHARGS--REQGRKLMNLHNNEAGR
RAVIRKVRVTCKCH---GV-SGSCSLVTCWQQLAP-FREVG--DYLKDKYDGA-T---EV
K-INHR-----G-------------------------KLQI-------------------
----------------------RNPRY--NLPTAEDLVYVDESPDYCVPNEETGSWGTEG
RVCN------RT------SPSTD--G-CNLMC--CGRGYNTH-KT--T-IKERCKCK-FH
--WCCYVECKTCHYVLDIQSCK----------
>Dp_Wnt5
------------------------------------------------MVGAQPLC----
--------------T--Q-IP---GLS-P-GQAKLCQLYQ-D-HMSS-VGRGARAGIAEC
QWQFRYRRWNCSTVE-D---------STV---FGP--V-LQ--IGSREAAFAHSIAAAGV
VHSISRACREGQL-S-S-CGCSRAL-RPKN-----------------LNQEWIWG-----
--GCG------D-NIEYGYKFTQGFVDV-RER-EKNYKRGS--REQGRSLMNLHNNEAGR
RAVIKKARVTCKCH---GV-SGSCSLVTCWQQLAS-FREIG--DFMKDKYDGA-T---EV
R-VNKR-----G-------------------------RLQV-------------------
----------------------KNAQY--NLPTANDLVYLDESPDYCLRNKTIGSFGTYG
RPCN------RT------SAGMD--G-CNLMC--CGRGYNTL-KT--T-VKERCKCK-FH
--WCCHVECKTCIKTVDIHTCK----------
>Pd_Wnt5
-EVWRNP-----------------------------------QLY---IIGTQPIC----
--------------T--Q-VE---GLS-P-AQIKICQHYQ-D-HMPS-VSRGAQMGIREC
QWQFRHRRWNCSTVD-D---------SSV---FGP--V-LE--IPSREAAFINAISAAGV
VHTVARSCRDGEL-S-T-CGCSRRP-RPKG-----------------LHRDWIWG-----
--GCG------D-NSEYGYRFAEGFIDA-RER-EKNHPRHS--NGLARTLMNVHNNEAGR
RAVFMHSKVACKCH---GV-SGSCSLKTCWNQLPS-FREVG--DRLKDKYDGA-T---EV
K-FNRA-----GT------------------------RLVQ-------------------
----------------------ADKKY--NRPTKEDLLYLSLSPDYCLANDKTGSMGTTG
RFCN------KT------SPGMD--G-CTLMC--CGRGYNTY-RT--V-VQERCQCK-FH
--WCCYVKCKTCQREVDVHTCK----------
>Hs_Wnt5a
--PVQMS-----------------------------------EVY---IIGAQPLC----
--------------S--Q-LA---GLS-Q-GQKKLCHLYQ-D-HMQY-IGEGAKTGIKEC
QYQFRHRRWNCSTVD-N---------TSV---FGR--V-MQ--IGSRETAFTYAVSAAGV
VNAMSRACREGEL-S-T-CGCSRAA-RPKD-----------------LPRDWLWG-----
--GCG------D-NIDYGYRFAKEFVDA-RER-ERIHAKGS--YESARILMNLHNNEAGR
RTVYNLADVACKCH---GV-SGSCSLKTCWLQLAD-FRKVG--DALKEKYDSA-A---AM
R-LNSR-----G-------------------------KLVQ-------------------
----------------------VNSRF--NSPTTQDLVYIDPSPDYCVRNESTGSLGTQG
RLCN------KT------SEGMD--G-CELMC--CGRGYDQF-KT--V-QTERCHCK-FH
--WCCYVKCKKCTEIVDQFVCK----------
>Hs_Wnt5b
--PVQRP-----------------------------------EMF---IIGAQPVC----
--------------S--Q-LP---GLS-P-GQRKLCQLYQ-E-HMAY-IGEGAKTGIKEC
QHQFRQRRWNCSTAD-N---------ASV---FGR--V-MQ--IGSRETAFTHAVSAAGV
VNAISRACREGEL-S-T-CGCSRTA-RPKD-----------------LPRDWLWG-----
--GCG------D-NVEYGYRFAKEFVDA-RER-EKNFAKGS--EEQGRVLMNLQNNEAGR
RAVYKMADVACKCH---GV-SGSCSLKTCWLQLAE-FRKVG--DRLKEKYDSA-A---AM
R-VTRK-----G-------------------------RLEL-------------------
----------------------VNSRF--TQPTPEDLVYVDPSPDYCLRNESTGSLGTQG
RLCN------KT------SEGMD--G-CELMC--CGRGYNQF-KS--V-QVERCHCK-FH
--WCCFVRCKKCTEIVDQYICK----------
>Dm_Wnt5
NDTTPTA-----------------------------------DAYSETIDLNPNNC----
--------------Y--S-AI---GLS-N-SQKKQCVKHT-S-VMPA-ISRGARAAIQEC
QFQFKNRRWNCSTTN-D---------ETV---FGP--M-TS--LAAPEMAFIHALAAATV
TSFIARACRDGQL-A-S-CSCSRGS-RPKQ-----------------LHDDWKWG-----
--GCG------D-NLEFAYKFATDFIDS-REK-ETNRETRGTATVKARSLMNLHNNEAGR
RAVIKKARITCKCH---GV-SGSCSLITCWQQLSS-IREIG--DYLREKYEGA-T---KV
K-INKR-----G-------------------------RLQI-------------------
----------------------KDLQF--KVPTAHDLIYLDESPDWCRNSYALHWPGTHG
RVCH------KN------SSGLE--S-CAILC--CGRGYNTK-NI--I-VNERCNCK-FH
--WCCQVKCEVCTKVLEEHTCK----------
>Is_Wnt5
------------------------------------------------------------
--------------------H---FQA-G-ERSAERKTRPRA-TVVS-SRDGGG------
-----------------------------------------------------AVNSPRR
HPSASGAGGARTR-D-Q-LPCSNR------------------------------------
---------------------------------DRA----------NGLVGYTPLRRPAC
RAVIRKMRVTCKCH---GV-SGSCSLVTCWKQLAP-FREVG--DHLKDKYDSA-T---EV
K-VNRR-----G-------------------------KLQV-------------------
----------------------RQRRF--NVPTAEDLVYMHESPDYCVSNDTLGSLGTAG
RRCN------KT------SSATD--G-CGLMC--CGRGYNSH-KL--K-LRERCKCK-FH
--WCCYVECKTCVSVVDAQTCK----------
>Pd_Wnt10
---LDIP-----------------------------------TEP---NLDPNTVC----
--------------K--T-YP---DLT-A-KQYSLCSRYP-D-VTAS-AIQGIQVAIHEC
QRQFKTHRWNCSALER-------KNKNPH---SSP--F-LA--RGYKETAFAYAILAAGV
VTQVARACSLGKL-E-S-CGCQPVL-NHA-------------------TNQWQWK-----
--GCD------H-NVEFGNAFGRKFLDS-EDR-A----------KDFMSKVNRHNNKVGR
MTVFENLRKMCKRH---GM-SGSCEMKTCWRAAPQ-FHVVG--EVLKQKYLQA-S---KV
Q-MINT-----NSASGRVR------------------RLVYK------------------
-----------------------KKRR--KRPSKSSLVFYETSPNFCEDSSWLDSPGTRG
RYCN------KT------STDID--N-CETLC--CGRGYNTL-KV--T-RVERCNCR-FH
--WCCYVVCKKCLISDWVTVCK----------
>Hs_Wnt10a
---LRLP-----------------------------------PEP---VLNANTVC----
--------------L--T-LP---GLS-R-RQMEVCVRHP-D-VAAS-AIQGIQIAIHEC
QHQFRDQRWNCSSLET-------RNKIPY---ESP--I-FS--RGFRESAFAYAIAAAGV
VHAVSNACALGKL-K-A-CGCDASR-RGDEEA--FRRKPALPTASPGLQDSWEWG-----
--GCS------P-DMGFGERFSKDFLDS-REP-H----------RDIHARMRLHNNRVGR
QAVMENMRRKCKCH---GT-SGSCQLKTCWQVTPE-FRTVG--ALLRSRFHRA-T---LI
R-PHNR-----NGGQLEPGPAGA--------------PAPGA------------------
-----------------------PGPR--RRASPADLVYFEKSPDFCEREPRLDSAGTVG
RLCN------KS------SAGSD--G-CGSMC--CGRGHNIL-RQ--T-RSERCHCR-FH
--WCCFVVCEECRITEWVSVCK----------
>Hs_Wnt10b
---LKLP-----------------------------------GEP---PLTANTVC----
--------------L--T-LS---GLS-K-RQLGLCLRNP-D-VTAS-ALQGLHIAVHEC
QHQLRDQRWNCSALEG-------GGRLPH---HSA--I-LK--RGFRESAFSFSMLAAGV
MHAVATACSLGKL-V-S-CGCGWKG-SGEQDR--LRAKGPGSSPSPGPQDTWEWG-----
--GCN------H-DMDFGEKFSRDFLDS-REA-P----------RDIQARMRIHNNRVGR
QVVTENLKRKCKCH---GT-SGSCQFKTCWRAAPE-FRAVG--AALRERLGRA-I---FI
D-THNR-----NSGAFQPRLR---------------------------------------
-----------------------------PRRLSGELVYFEKSPDFCERDPTMGSPGTRG
RACN------KT------SRLLD--G-CGSLC--CGRGHNVL-RQ--T-RVERCHCR-FH
--WCCYVLCDECKVTEWVNVCK----------
>Dm_Wnt10
-------------------------------------------------IPRGRTC----
--------------T--Q-SS---HF---------------D-TIPK-MLHLIAL-----
----------------------------------L--L-SV--LGYRESAFAFAISAAGV
AHSVARACSQGRL-M-S-CGCDPTI-NRKTLNKNLRQSEK-KYERSKIASRWKWG-----
--GCS------H-NMDFGVEYSKLFLDC-REK-A----------GDIQSKINLHNNHAGR
IAVSNNMEFRCKCH---GM-SGSCQLKTCWKSAPD-FHIVG--KVLKHQFRKA-I---LV
D-QSNL-----GNGEPVVVLKRA-----KSNGGSGSGSTSPDLDSTDASGGHDDGGTGDS
ETRRHDELGVERGTRQPSA-DKNAARM--ARKLETSLFYYQRSPNFCERDLGADIQGTVG
RKCN------RN------TTTSD--G-CTSLC--CGRGHSQV-IQ--R-RAERCHCK-FQ
--WCCNVECEECHVEEWISICN----------
>Dp_Wnt10
---MERQ-----------------------------------RRK---PRPTSAIC----
--------------K--N-FP---GLS-K-KQLELCFRYP-D-VMSA-AIGGLQLAVNEC
QFQFQKHRWNCSALDR-------KNRNPH---SSN--F-LQ--KGYRETAFAYAVSSAGV
AHSVSKACGQGKL-E-S-CGCDPKS-QRGNGG----------FGSSSTLADWRWS-----
--GCS------H-NMDFGVKFSRFLLDS-RQR-G----------QDIHSRIHLHNSHVGR
TVVGANSEIRCKCH---GM-SGSCEMKTCWKAVPE-FRRVG--TVLKERFNQA-V---LV
D-QSQL-----GNEAGSSS---------------------KG------------------
-----------------------RQFA--RRIRDTDLLFYERSPNFCEERPDVDYPGITG
RRCN------KT------GDELD--N-CQSLC--CGRGYNVV-RQ--K-RTERCHCR-FH
--WCCSVVCNNCTVEQWVTVCK----------
>Tc_Wnt10
---RSVI-----------------------------------RAN---LYSGNTVC----
--------------R--T-TP---GFS-R-LQLELCYRYP-E-EMLA-ALQGIRQAVKEC
HYQFFNYRWNCSSLST-------KTKNPY---TSG--I-FR--KGFRETAFAYAISSAGI
AISVAKSCSRGVL-T-N-CGCEMHQ-HR----------------HNNTKGAWKWA-----
--GCS------H-NLHYGSKFSKMFFES-KEV-N----------DDIHSQVSLHNSKIGR
MTVFANMQIKCKCH---GL-SGSCELKTCWKQVPN-FHYVG--KSLKEKFESA-I---QV
D-QANK-----KKLKQRIKSRQ----------------WTPH------------------
-----------------------KKKH--KRGLKNNLLFYEKSPHFCDAAPPLDVWGTSG
RLCS------LN------ATDQS--S-CSSLC--CGRGYNLV-KQ--R-RTVSCFCV-FR
--WCCTVECRDCIEEKWISICK----------
>Hs_Wnt9a
---LTLEP----------------------------------EAA---AQAHYKAC----
--------------D--R-LK----LE-R-KQRRMCRRDP-G-VAET-LVEAVSMSALEC
QFQFRFERWNCTLEGR-------Y--------RAS--L-LK--RGFKETAFLYAISSAGL
THALAKACSAGRM-E-R-CTCDEAP-D-----------------L-ENREAWQWG-----
--GCG------D-NLKYSSKFVKEFLGR--RS-S----------KDLRARVDFHNNLVGV
KVIKAGVETTCKCH---GV-SGSCTVRTCWRQLAP-FHEVG--KHLKHKYETA-L---KV
G-STTN-----EAAGEAGAISPP-------------------------------------
-----------------GRASGAGGSD--PLPRTPELVHLDDSPSFCLAGRF--SPGTAG
RRCH------RE------K------N-CESIC--CGRGHNTQ-SR--V-VTRPCQCQ-VR
--WCCYVECRQCTQREEVYTCKG---------
>Hs_Wnt9b
---GLGTAAA--------------------------------PAQ---GGAHLKQC----
--------------D--L-LK----LS-R-RQKQLCRREP-G-LAET-LRDAAHLGLLEC
QFQFRHERWNCSLEGR-------M----------G--L-LK--RGFKETAFLYAVSSAAL
THTLARACSAGRM-E-R-CTCDDSP-G-----------------L-ESRQAWQWG-----
--VCG------D-NLKYSTKFLSNFLGS-KRG-N----------KDLRARADAHNTHVGI
KAVKSGLRTTCKCH---GV-SGSCAVRTCWKQLSP-FRETG--QVLKLRYDSA-V---KV
S-SATN-----EALGRLELWAPA-------------------------------------
--------------------QGSLTKG--LAPRSGDLVYMEDSPSFCRPSKY--SPGTAG
RVCS------RE------A------S-CSSLC--CGRGYDTQ-SR--L-VAFSCHCQ-VQ
--WCCYVECQQCVQEELVYTCKH---------
>Pd_Wnt9
---PTGPF----------------------------------QSP---HKQGSQLC----
--------------H--L-MQ----LK-G-VQKRLCRRDH-Q-LAKV-LYEAAILSTNEC
KYQFRGERWNCALGVY----------------RSN--I-LR--KGYRETAFLYAMSAAGL
VHTLSRACSTHQL-E-R-CSCAPSV-R-----------------GR--KDAWLWG-----
--GCD------D-NIQFGLRFTKRFFQA-KAL-N----------KDLKANIDRHNSRVGL
KVVKNGLHKTCKCH---GV-SGSCTTQTCWHTLSE-FEEIG--KILKMKYRNA-V---RY
P-PGGS-----HNNAGEQQLSL--------------------------------------
----------------------RKRRR--LGPRKRDLLFLEDSINFCDSSDF--SPGTKG
RECN------SK------R------K-CEEIC--CGRGHNLK-VR--M-VRKPCNCT-FT
--WCCHATCNECMVKKEMYTCK----------
>Dm_Wnt9
NGGGVGGAAGMGLGIGSNTNNMDMQQGLYNEHFISEHTVMAVFTS---QGQVGGPC----
--------------R--Y-MP----AT-R-RQNHQCRKET-G-LPGT-LSEARRLATTHC
EEQFRYDRWNCSIETR-------G--------KRN--I-FK--KLYKETAFVHALTAAAM
THSIARACAEGRM-T-K-CSCGPKK-H------------------NREAQDFQWG-----
--GCN------D-NLKHGKRVTRSFLDL-RGG-DG----------DEVSEILRHDSEVGI
EAVSSQMMDKCKCH---GV-SGSCSMKTCWKKMAD-FNATA--TLLRQKYNEA-I---RK
A-PNQR-----SMRQVS-------------------------------------------
----------SSRMKKPKQ---RRKKP--QQSQYTTLYYLETSPSYCAV--------TKD
RQCL------HP------D------N-CGTLC--CGRGYTTQ-VV--K-QVEKCRCR-FN
NGRCCQLICDYCQRLENKYFCK----------
>Tc_Wnt9
------------------------------------------------------MT----
--------------G--Y-VP----MI-S-NGSKLCWRQR-G-LPDV-LLTARNLSIISC
QNQFQYDQWNCSKRD-------------------F--F-FK--KIYRETAFMHSMAAAAL
TFSIARACSEGTL-A-G-CQCGEHG-K------------------PSNSSKWQWG-----
--GCS------D-NIKFAKKFTRRFLQL-RKK-DD---------GNYQNAIVKYNSEVGI
RIVIENVQVVCKCH---GL-SGSCSLKVCYKKIQA-FDYVS--KQLKGLYHAA-I---YV
E-HENH-----IRPYKS-------------------------------------------
----------G--------------------KMGQKLVFLENSPSFCPT--------TVD
RRCN------NT------E------N-CATLC--CGRGFYTT-QV--H-EINKCMCR-WR
---------------KEMFNV-----------
>Dp_Wnt9
------------------------------------------------------------
----------------------------------MCVQGG-DGLAET-LLEAIRMSVYTC
QQQFEYERWNCTPHGH-------S--------RML--T-LK--KAYKETAALYAFSAAGV
AHAVARACAAGRL-R-K-CHCAESD------------------NEVETRQTWRWG-----
--GCG------D-NLAYGRTFATKFLDS-GSI-DKA----------RSSSGHLKKGEEER
SVVEQLVKRTCKCH---GV-SGSCSVKTCWNQLAA-FSETA--AVIKNRYDNA-V---QV
N-VEIR-----ENASHLRT-----------------------------------------
--------------------VSVSAGD--HRVDRKELIYQQRSPDFCVANPL--SPGTTD
RQCL------RG------E------N-CDILC--CGRGYNVH-RL--T-VSTPCKCK-LI
--LCCQVECQNCLVEKTIHTCK----------
>Is_Wnt9
----------------------------------------LDSDQ---NQSVKKFC----
--------------Q--Q-HR----KE-A-RLRRFCSVDP-G-LVQA-IVHGTRLTVDSC
QSLFQWEPWQCDLLQD-------K--------RRH--L-LK--KVYRETALVYALAAAGL
THSVARGCSSGRL-S-SRCSCNESG-SRT-------------LSATESDQNWKWG-----
--GCG------D-NYSFSAKFSRKLLAR-NKS-RRP--------RTLRRPVDNHNLVVGI
RVLRHGIRRVCKCH---GL-SGSCSAKTCWEELAH-FPDVA--KALKRKYSKA-I---MA
Q-VENK-----PDFASTEVVSKL-------------------------------------
-------TLLTRTTQKPKWLRAVTAEL--QRLGRDRLVYLEESPSFCERNVL--TGGMSQ
RRCR------DH------A------H-CEQVC--CGRGHRSF-SE--T-VQERCHCR-VV
--WCCQLECKTCTVLKYSHSCH----------
>At_Wnt8
------------------------------------------------------------
-ITEVIIAS-LGILVESAACSSIYFRSLSNIMMSGSKAVD-I-YADS-VAIAAERGMEEC
RNQFRWEPWGCPKESYN-----------V---F-LRSQ-KY--PATKEMAFIHAMISASI
VITLTRNCSLGHF-N-S-CGCDETK-KG----------------PL-GYAGWEWG-----
--GCS------D-NVKIGNKMAKHYMDS-KEH-G----------RDIQAMINLHNNRVGR
MMVKRNMRRMCKCH---GV-SGSCEMKTCWMRVQE-LKPIG--ELLKKAYDSA-V---PV
E-YNDN-----ALIRT-V------------KRRRHHHENSI-------------------
----------YY------------QQR--PKLPKNQLIYNEISPNYCVGNKTAGVAGVSG
RQCSRRTGSDVS------DAERA---SCKTLC----------------------------
---------RACGYNIQVKGCSGGDVSANAI-
>Pd_Wnt8
------------------------------------------------------------
---------------------------MNNFLMSGPKAYM-S-FAES-VAAGVERGITQC
QQQFKWDRWNCPREGVN-----------V---F-KPKN-YV--SVTREVAFVHAITAAGV
TYTLTRNCSAGHI-E-K-CSCDDSK-KG----------------TR-GGANWLWG-----
--GCS------D-NVHFGERISRLFLDS-RVT-G----------KDARAIVHLHNNDVGR
ISIRRNLKLVCKCH---GV-SGSCTTKTCWQQLAG-FKEVG--IYLRRKYRRRAL---KV
D-FHNG-----ALRRT-----------------K---SNR--------------------
----------RH------------SQL--PTVKKGDLVYLAKSGNYCSLNGSAATYATLG
RQCSRPK-KGDT---KTTRWERR---SCKTLCTSCGLKVSKR-MT--T-VPRKCDCQ-FH
--WCCEVKCKLCVEDVALLTCSL---------
>Gm_Wnt8
------------------------------------------------------------
------------------------------------------------------------
-----WDRWNCPRQAF------------------VRTR-YL--PADRETAFVLAMTTAGV
MHTLTRNCTMGNF-E-N-CGCDDSK-LG----------------SMAGGKNWKWG-----
--GCS------E-NVHFGIDVTKDFLEA-RES-G----------KDARALVNLHNNEAGR
VAVSKTMRRLCKCH---GV-SGSCSIQTCWMQLGD-LHSAG--NFLKLQYEKS-I---RV
D-YQNG-----ILRVG-----------------E------V-------------------
----------MT------------RSH--PELSDTSLVYLEESPDYCMANSTAGVHGTRG
RECSPQKGPSVS------KSESK---SCKNLCRRCGLRVRRA-VA--E-VVSSCNCK-FN
--WCCEVKCEQCRKRVKKHSCY----------
>Hs_Wnt8a
------------------------------------------------------------
-AALGICCA-A---------FSASAWSVNNFLITGPKAYL-T-YTTS-VALGAQSGIEEC
KFQFAWERWNCPENALQ---------LS------THNR-LR--SATRETSFIHAISSAGV
MYIITKNCSMGDF-E-N-CGCDGSN-NG----------------KT-GGHGWIWG-----
--GCS------D-NVEFGERISKLFVDS-LEK-G----------KDARALMNLHNNRAGR
LAVRATMKRTCKCH---GI-SGSCSIQTCWLQLAE-FREMG--DYLKAKYDQA-L---KI
E-MDKR-----QLRAG-----------------NSAEGHWV-------------------
----------PA------------EAF--LPSAEAELIFLEESPDYCTCNSSLGIYGTEG
RECLQNS-HNTS------RWERR---SCGRLCTECGLQVEER-KT--E-VISSCNCK-FQ
--WCCTVKCDQCRHVVSKYYCARSPGSA----
>Hs_Wnt8b
------------------------------------------------------------
-YICLFTCV-L---------QLSHSWSVNNFLMTGPKAYL-I-YSSS-VAAGAQSGIEEC
KYQFAWDRWNCPERALQ---------LS------SHGG-LR--SANRETAFVHAISSAGV
MYTLTRNCSLGDF-D-N-CGCDDSR-NG----------------QL-GGQGWLWG-----
--GCS------D-NVGFGEAISKQFVDA-LET-G----------QDARAAMNLHNNEAGR
KAVKGTMKRTCKCH---GV-SGSCTTQTCWLQLPE-FREVG--AHLKEKYHAA-L---KV
D-LLQG-----AG--------------------NSAAGRGA-------------------
----------IA------------DTF--RSISTRELVHLEDSPDYCLENKTLGLLGTEG
RECLRRG-RALG------RWERR---SCRRLCGDCGLAVEER-RA--E-TVSSCNCK-FH
--WCCAVRCEQCRRRVTKYFCSRAERPRGGAA
>Dp_Wnt8
------------------------------------------------------------
-FALLVLCK-F---------STSSAWSWNNLLMTSTRINL-G-MAES-VAAGAELAMGEC
QYQFRWERWACPRSAFT---------K--------KKV-FR--SLIRESAALHSFLSAGI
TYTLTRNCSRGQL-E-G-CGCANIH-SQ--------------HPNESPSATWRWG-----
--GCS------D-NIKMGEQYSVRVLDS-LES-G----------QDAQALANLHNNFAGR
LAVRHSMRQSCKCH---GV-SGSCAMQTCWIQLPP-FRTVG--QALKRQYDTS-V---RV
G-YSNG-----ILQIDGG------------SSSSNGAKTSS-------------------
----------GS------------SQI--LRVSPQTLVYLELSPDFCRANVTAGTSGTKG
RTCSRDKGKGLS------ASQRR---SCIHLCKNCGHKVKKR-VV--T-VMTSCNCT-FQ
--WCCQVQCQTCNTTKSIYSCA----------
>Dm_WntD
------------------------------------------------------------
-AITFFMGIT------STLAAVLE--PMSYYQYTQFQAPL-S-WEDI-TGKGLKQALDSC
QQSFQWQRWNCPSQDFV---------QKN-----SKPE-EN--SPNREDVYVAAISMAAI
VHTLTKDCANGVI-A-G-CGCTENA-LNV-------------------------------
---------------PCAHEPTKA-LEQ-YEK-H----------FGSGSGAIGHNRRVVG
ALLQRSLEQECRCKQPGAV-QGECQEEECVAVLKP-FEAIA--QDLLQMYDDA-I---QL
E-GASS-----NLKI----------------------MWQN-------------------
----------IP------------L---------DSLVFMQDSPNYCERDATGLWKGTRG
RQCSKDG-SGS-------LEERL---SCQQLCRVCGYRVRSQ-HV--R-TERRCNCK-LV
--WGFRLQCDVCVQLERQYSCY----------
>Tc_Wnt8
------------------------------------------------------------
-VVTFLLSINVSSCWSTTINSLFK--SKTILQFNQ-DLNP-V-IIES-VANGAQMAMDEC
RNVFKWDRWNCPQSAFS---------R---------QN-NH--LATKEKAYTNAIITAGI
IYSITRDCSQGVI-K-G-CGCDPKL-RKNIYQE---------AKTKNLERDWTWG-----
--GCS------D-DSSFGEELVLKLLED-NEE-S----------SDAQAFINRHNNRIGR
EIIREKMLKTCKCH---GV-SGSCSFQTCWMQMPT-FPEIA--KQLRERYDRA-I---MI
S-FERV-----QGALTLG------------N------SARH-------------------
----------MP------------LES--AGDVLPNLLYLEKSPDFCLSNNSTGWPGTRG
RTCSRTT-SAS-------MAERK---SCRNLCRSCGFRVRKQ-EK--K-VTKRCNCK-FI
--WCCEVECDVCVEYVNEFTCH----------
